# Supplementary material for: The Interplay between Child Maltreatment and Stressful Life Events during Adulthood and Cardiovascular Problems—A Representative Study
Source: J Clin Med. 2021 Aug 31;10(17):3937. doi: 10.3390/jcm10173937 (PMC8432252; doi:10.3390/jcm10173937)
Supplement: Supplementary file 1 [file jcm-10-03937-s001.zip]

Archive with 1 entries (1 files):
- jcm-1298728-supplementary.pdf
